# Supplementary material for: Characterization of regional variation of bone mineral density in the geriatric human cervical spine by quantitative computed tomography
Source: PLoS One. 2022 Jul 8;17(7):e0271187. doi: 10.1371/journal.pone.0271187 (PMC9269429; doi:10.1371/journal.pone.0271187)
Supplement: S1 File — (XLSX) [file pone.0271187.s001.xlsx]

## Sheet: Spine1
Mean [hnsf'U]	S1 (Segment)	S2	S3	S4	S5	S6	S7	S8	S9	S10	S11	S12	S13	S14
C1	458.563	459.203	638.27	600.478
C2	438.03	449.637	479.652	542.845	338.148	308.414	392.639	395.141	466.33	413.831	496.346	507.153	994.451	800.332
C3	246.979	231.056	365.292	369.127	297.343	280.674	378.678	404.084	491.347	487.66	479.608	445.548
C4	293.517	298.704	348.34	399.887	337.669	374.038	403.23	404.455	558.545	508.299	461.882	508.701
C5	336.822	404.205	380.778	394.721	401.572	398.947	408.817	417.354	464.901	436.51	452.815	428.824
SD [hnsf'U]	S1 (Segment)	S2	S3	S4	S5	S6	S7	S8	S9	S10	S11	S12	S13	S14
C1	346.933	342.32	326.899	358.194
C2	302.298	319.384	268.246	297.703	147.794	125.752	173.219	165.021	259.6	259.712	259.795	265.981	331.811	369.415
C3	112.346	122.556	163.231	170.687	130.311	121.978	152.377	175.878	260.379	262.992	265.51	257.465
C4	138.203	142.544	193.405	184.061	188.522	211.667	169.075	167.868	281.089	281.414	255.868	278.247
C5	180.929	192.053	216.277	200.573	195.697	227.275	145.46	131.482	265.606	296.639	261.425	245.811
Volume (mm3)	S1 (Segment)	S2	S3	S4	S5	S6	S7	S8	S9	S10	S11	S12	S13	S14
C1	8383.47	7902.48	1299.47	1401.67
C2	773.243	753.238	612.767	602.329	618.421	571.017	834.998	716.707	4307.2	4375.91	2575.45	1988.77	813.254	648.863
C3	592.327	528.397	666.694	664.085	519.699	451.421	503.173	484.038	3623.11	3001.21	1212.05	1305.12
C4	511.871	467.077	784.55	678.871	641.47	657.996	562.319	563.624	3043.39	3164.73	1026.79	1151.6
C5	626.249	698.006	715.837	708.009	507.087	521.439	657.561	694.962	3764.89	4104.97	1042.44	1016.78

## Sheet: Spine 2
Mean [hnsf'U]	S1 (Segment)	S2	S3	S4	S5	S6	S7	S8	S9	S10	S11	S12	S13	S14
C1	380.479	369.072	404.62	319.54
C2	239.561	212.351	274.378	279.93	217.423	238.784	291.004	278.314	347.322	346.105	258.901	271.651	495.398	406.536
C3	291.918	232.76	341.207	333.611	270.122	275.966	323.342	362.315	421.604	488.356	339.045	387.518
C4	250.252	220.681	309.783	332.619	253.843	272.849	338.565	344.285	445.302	518.064	402.285	448.031
C5	245.461	292.638	318.131	332.489	300.099	325.212	362.978	352.941	439.799	439.011	415.974	447.4
SD [hnsf'U]	S1 (Segment)	S2	S3	S4	S5	S6	S7	S8	S9	S10	S11	S12	S13	S14
C1	304.771	303.308	254.862	218.392
C2	196.286	175.473	181.312	182.116	91.2585	96.0224	150.918	113.755	196.907	208.184	194.56	201.19	302.49	264.562
C3	187.312	124.24	181.582	188.988	141.897	134.196	151.972	157.211	207.755	228.683	241.666	227.092
C4	86.2919	83.1876	127.344	167.799	124.719	143.884	151.534	125.393	240.067	235.916	243.728	238.751
C5	97.4693	129.491	176.426	200.083	135.496	139.633	127.198	138.925	250.087	233.501	230.341	234.465
Volume (mm3)	S1 (Segment)	S2	S3	S4	S5	S6	S7	S8	S9	S10	S11	S12	S13	S14
C1	4594.43	4766.71	938.539	511.787
C2	548.636	476.828	502.654	501.709	478.403	480.293	510.527	452.577	2793.89	3036.39	1615.99	1741.65	563.123	556.195
C3	295.419	318.095	330.063	384.864	276.838	249.122	349.905	351.48	1931.56	1787.32	632.727	721.541
C4	318.095	314.946	359.038	333.213	314.631	264.555	353.054	342.976	2066.36	2510.75	716.187	553.675
C5	389.903	404.076	436.515	417.933	336.047	299.514	397.777	424.232	2167.14	1944.48	468.955	477.143

## Sheet: Spine 3
Mean [hnsf'U]	S1 (Segment)	S2	S3	S4	S5	S6	S7	S8	S9	S10	S11	S12	S13	S14
C1	515.491	483.713	554.336	586.562
C2	470.761	480.271	538.058	526.784	289.158	315.835	418.47	422.718	478.443	486.485	410.043	368.395	808.026	750.343
C3	318.108	298.706	382.814	352.254	292.035	291.881	395.356	425.709	511.401	495.128	400.368	352.39
C4	382.806	421.764	442.584	402.956	525.478	569.706	572.073	402.956	524.666	496.954	467.27	467.753
C5	477.236	464.728	458.637	457.922	594.684	622.131	584.588	629.685	522.139	426.879	403.802	320.269
SD [hnsf'U]	S1 (Segment)	S2	S3	S4	S5	S6	S7	S8	S9	S10	S11	S12	S13	S14
C1	314.035	306.134	287.801	288.65
C2	323.591	321.174	309.553	306.436	122.389	151.203	191.71	179.082	251.124	267.62	209.051	214.077	276.668	321.117
C3	163.572	167.706	194.125	193.735	161.312	188.535	158.493	186.029	256.754	254.144	216.109	211.302
C4	189.634	225.552	271.631	210.066	291.768	269.456	264.288	210.066	266.357	265.263	257.899	234.981
C5	248.974	242.574	196.039	218.127	252.113	244.749	202.217	209.795	276.345	254.297	237.23	156.068
Volume (mm3)	S1 (Segment)	S2	S3	S4	S5	S6	S7	S8	S9	S10	S11	S12	S13	S14
C1	4256.46	4376.31	552.92	520.44
C2	377.386	357.937	284.62	279.782	359.864	380.056	428.439	417.355	2505.79	2708.76	850.246	1073	569.173	524.443
C3	305.574	272.191	344.53	303.334	400.229	315.226	288.201	254.651	2021.1	2310.31	354.917	342.036
C4	415.977	338.806	420.345	303.062	447.986	446.875	292.301	293.951	1798.82	1842.61	399.182	242.172
C5	468.259	420.174	532.659	510.62	581.317	498.599	388.689	275.918	1869.6	1851	397.562	390.407

## Sheet: Spine 5
Mean [hnsf'U]	S1 (Segment)	S2	S3	S4	S5	S6	S7	S8	S9	S10	S11	S12	S13	S14
C1	395.52	374.591	782.32	783.844
C2	290.605	292.583	309.228	294.89	183.241	189.299	245.585	246.034	399.683	365.899	479.319	433.804	536.537	392.499
C3	121.001	131.12	282.075	253.826	105.309	112.844	265.807	263.903	449.693	432.436	525.04	548.098
C4	130.769	93.3174	305.752	251.533	171.07	156.148	306.507	298.487	485.465	426.458	448.554	461.131
C5	135.165	122.685	255.925	278.653	149.491	221.443	220.11	272.477	282.482	356.913	317.651	373.641
SD [hnsf'U]	S1 (Segment)	S2	S3	S4	S5	S6	S7	S8	S9	S10	S11	S12	S13	S14
C1	308.715	298.078	429.106	404.773
C2	215.411	222.444	185.746	177.971	88.3869	101.32	91.1805	126.532	262.7	274.179	287.184	298.237	301.063	255.519
C3	141.547	100.802	136.882	119.354	184.06	137.277	87.3611	95.9903	258.816	264.959	298.481	306.7
C4	171.543	181.156	166.76	187.41	181.76	194.605	128.203	160.307	269.319	254.085	269.882	256.949
C5	201.274	213.601	240.54	296.549	244.262	300.419	189.86	195.672	226.33	238.43	226.55	228.292
Volume (mm3)	S1 (Segment)	S2	S3	S4	S5	S6	S7	S8	S9	S10	S11	S12	S13	S14
C1	4422.51	4486.42	728.134	704.679
C2	242.711	285.543	310.018	314.097	364.067	339.252	356.929	388.202	2047.75	2504.62	1198.26	1766.29	455.849	504.459
C3	252.909	263.447	319.876	356.929	291.322	313.077	232.174	230.814	1666.35	1713.94	622.415	639.072
C4	270.926	269.906	270.246	308.318	427.634	459.928	328.374	337.892	1615.36	2177.94	706.719	641.112
C5	361.688	390.242	414.377	512.277	434.093	492.901	615.277	655.049	1831.21	1799.6	610.178	765.867

## Sheet: Spine 6
Mean [hnsf'U]	S1 (Segment)	S2	S3	S4	S5	S6	S7	S8	S9	S10	S11	S12	S13	S14
C1	526.859	534.317	890.679	970.245
C2	426.14	434.297	595.037	629.316	279.039	303.585	479.553	393.612	502.882	514.474	653.152	628.936	609.778	567.889
C3	205.083	208.031	485.407	476.563	229.855	270.976	466.307	412.484	544.508	548.681	807.527	732.823
C4	248.536	277.557	500.841	491.561	286.015	275.141	430.392	350.447	590.227	512.04	695.54	721.871
C5	259.667	254.584	444.203	380.65	310.364	286.456	386.536	386.493	538.656	529.261	609.625	591.616
SD [hnsf'U]	S1 (Segment)	S2	S3	S4	S5	S6	S7	S8	S9	S10	S11	S12	S13	S14
C1	319.788	334.063	353.379	367.543
C2	315.988	278.845	313.527	352.917	109.525	137.876	267.523	203.577	296.212	307.815	329.158	344.697	253.674	263.103
C3	107.405	97.0134	278.285	348.679	106.41	98.6621	223.965	188.058	259.48	260.162	365.042	347.298
C4	156.24	169.22	305.827	311.797	149.216	115.174	190.228	123.099	269.369	257.334	321.888	323.347
C5	136.625	163.095	280.774	300.229	150.03	179.345	139.089	183.293	256.104	311.974	295.32	325.356
Volume (mm3)	S1 (Segment)	S2	S3	S4	S5	S6	S7	S8	S9	S10	S11	S12	S13	S14
C1	3751.11	3825.86	769.588	598.396
C2	357.876	396.22	403.191	424.106	383.826	406.29	399.318	381.502	2206.9	2400.56	804.446	1186.34	496.533	455.478
C3	307.913	338.898	366.397	337.736	290.484	325.729	381.502	377.629	1412.53	1523.3	427.979	470.583
C4	276.928	280.414	356.714	426.043	228.901	300.166	327.666	313.722	1880.4	1721.99	518.997	427.205
C5	350.517	299.779	363.686	348.193	328.053	341.609	313.335	392.734	2603.51	1044.97	762.229	777.334

## Sheet: Spine 7
Mean [hnsf'U]	S1 (Segment)	S2	S3	S4	S5	S6	S7	S8	S9	S10	S11	S12	S13	S14
C1	735.656	738.435	1104.76	1088.21
C2	712.095	646.76	704.02	709.364	700.231	694.496	622.839	633.755	696.177	676.089	720.024	729.199	916.543	837.308
C3	397.581	499.335	572.241	584.973	445.195	507.813	615.056	608.28	796.908	740.895	747.638	792.539
C4	487.192	510.162	610.387	560.66	481.539	400.793	570.716	549.579	764.153	756.609	774.919	770.193
C5	461.147	515.138	656.563	708.516	597.751	636.87	594.029	589.658	722.312	750.517	760.969	837.374
SD [hnsf'U]	S1 (Segment)	S2	S3	S4	S5	S6	S7	S8	S9	S10	S11	S12	S13	S14
C1	352.395	341.581	272.285	271.437
C2	309.521	286.683	309.659	295.37	261.702	260.883	192.272	199.515	312.321	314.54	352.424	330.52	282.754	309.45
C3	173.396	196.413	207.219	189.362	199.317	202.69	195.039	174.722	301.292	288.226	278.768	302.748
C4	206.631	197.303	239.463	208.603	170.831	142.095	188.073	177.009	313.381	279.317	280.875	315.046
C5	187.541	200.762	241.378	270.72	195.166	267.045	205.346	153.528	289.999	288.001	249.269	283.558
Volume (mm3)	S1 (Segment)	S2	S3	S4	S5	S6	S7	S8	S9	S10	S11	S12	S13	S14
C1	4842.77	4768.07	561.523	638.184
C2	579.102	645.02	474.121	634.766	732.91	666.016	541.016	514.648	3074.71	3096.68	1364.26	1420.9	844.727	703.613
C3	404.297	381.348	758.301	656.25	460.449	479.492	510.742	455.078	1857.42	2469.73	707.52	769.531
C4	464.355	324.707	675.293	739.746	375.977	583.496	683.105	530.762	1801.27	1931.64	499.512	572.266
C5	714.844	555.664	695.313	836.426	664.063	526.855	503.418	486.328	2397.95	2107.91	496.094	476.074

## Sheet: Spine 8
Mean [hnsf'U]	S1 (Segment)	S2	S3	S4	S5	S6	S7	S8	S9	S10	S11	S12	S13	S14
C1	628.684	605	887.398	866.606
C2	479.463	477.469	680.232	671.632	369.508	390.966	542.618	572.552	579.929	602.451	557.703	544.91	990.004	793.03
C3	386.656	375.282	532.142	524.285	382.031	345.607	526.657	529.469	651.943	760.779	516.971	571.837
C4	455.937	420.925	542.106	557.384	552.033	552.375	544.929	584.056	648.864	619.714	573.074	593.477
C5	470.445	477.198	502.705	539.71	454.937	487.381	536.578	518.622	499.531	529.825	543.65	444.081
SD [hnsf'U]	S1 (Segment)	S2	S3	S4	S5	S6	S7	S8	S9	S10	S11	S12	S13	S14
C1	385.314	391.331	382.499	379.432
C2	312.152	312.073	332.418	333.651	182.138	192.091	263.179	265.885	361.179	363.258	376.582	369.38	286.402	355.47
C3	210.647	189.492	282.741	260.696	198.69	173.053	241.988	246.972	337.145	386.635	329.424	337.662
C4	231.61	212.851	239.794	273.329	299.192	259.585	242.078	236.932	336.787	345.497	323.064	296.909
C5	263.841	283.899	280.422	264.776	200.207	178.886	218.008	201.44	351.568	369.901	278.55	270.469
Volume (mm3)	S1 (Segment)	S2	S3	S4	S5	S6	S7	S8	S9	S10	S11	S12	S13	S14
C1	6103.04	6193.93	1155.23	1134.61
C2	666.022	663.731	583.915	522.43	673.66	612.939	683.59	556.801	3389.69	3052.09	1974.77	2059.55	633.943	641.581
C3	670.223	598.427	620.195	486.914	508.682	474.694	684.353	549.163	3482.11	2735.12	1125.06	928.001
C4	641.581	535.797	631.652	695.046	611.794	669.459	697.338	633.18	3009.7	2746.96	798.158	597.663
C5	802.358	672.133	915.017	857.351	788.61	647.692	686.645	602.246	2658.74	3059.35	813.051	877.21

## Sheet: Spine 9
Mean [hnsf'U]	S1 (Segment)	S2	S3	S4	S5	S6	S7	S8	S9	S10	S11	S12	S13	S14
C1	602.534	615.757	859.181	954.979
C2	552.823	556.5	507.923	545.343	391.067	386.839	453.593	470.36	608.233	567.617	589.715	616.729	857.514	647.09
C3	343.467	358.532	444.238	476.228	409.36	375.531	467.449	467.256	619.658	636.419	606.101	595.995
C4	368.707	376.443	498.638	483.8	502.079	401.523	487.851	469.911	630.153	626.124	553.915	590.402
C5	403.517	336.413	433.84	458.511	645.79	476.46	459.285	466.223	533.772	499.606	532.018	574.902
SD [hnsf'U]	S1 (Segment)	S2	S3	S4	S5	S6	S7	S8	S9	S10	S11	S12	S13	S14
C1	334.485	342.818	330.093	310.831
C2	321.478	310.781	199.851	224.773	173.75	140.291	156.159	143.264	319.065	316.236	268.868	288.624	306.723	276.735
C3	123.826	128.428	177.834	203.61	189.629	164.782	135.021	144.291	284.375	291.887	246.938	246.126
C4	104.813	130.672	205.071	199.375	247.249	154.811	124.381	103.737	298.529	299.961	202.585	219.599
C5	171.391	128.47	168.774	219.826	244.583	188.479	169.569	138.375	288.251	264.934	231.598	262.46
Volume (mm3)	S1 (Segment)	S2	S3	S4	S5	S6	S7	S8	S9	S10	S11	S12	S13	S14
C1	4640.35	4144.9	826.558	679.175
C2	393.291	428.421	336.761	334.742	483.74	426.402	380.774	423.576	3305.42	2750.62	1219.45	1414.88	761.548	690.077
C3	392.888	367.045	356.95	364.622	324.243	266.905	339.587	342.818	1785.16	2134.03	623.855	635.969
C4	446.188	417.519	398.541	424.787	387.235	300.824	423.172	386.023	1896.2	2409.82	625.874	709.863
C5	687.25	606.089	477.28	507.564	631.931	446.592	548.347	469.608	2328.25	2357.33	649.698	692.904

## Sheet: Spine 10
Mean [hnsf'U]	S1 (Segment)	S2	S3	S4	S5	S6	S7	S8	S9	S10	S11	S12	S13	S14
C1	593.586	606.519	810.373	841.858
C2	376.557	382.064	518.381	462.436	445.287	458.438	566.793	540.346	601.381	572.658	659.979	605.021	965.573	833.793
C3	436.846	436.463	483.961	445.176	479.072	470.22	634.855	515.099	655.07	605.029	592.701	672.974
C4	540.397	482.61	629.534	568.842	456.151	477.1	577.755	536.181	675.432	637.053	628.276	629.391
C5	516.387	482.292	503.95	528.002	579.405	578.442	576.824	688.425	569.91	528.119	540.196	495.015
SD [hnsf'U]	S1 (Segment)	S2	S3	S4	S5	S6	S7	S8	S9	S10	S11	S12	S13	S14
C1	346.169	327.015	301.723	320.973
C2	295.783	288.789	333.172	294.863	157.435	162.081	230.125	204.357	288.464	278.625	286.83	275.082	365.591	392.771
C3	159.167	218.782	196.479	237.055	180.021	180.172	248.046	264.154	264.286	246.584	269.973	228.342
C4	210.846	193.269	254.083	268.827	199.69	200.78	241.114	194.299	276.82	268.624	253.543	239.546
C5	239.698	184.084	214.571	191.28	234.501	220.034	278.411	239.818	277.614	274.557	255.372	228.144
Volume (mm3)	S1 (Segment)	S2	S3	S4	S5	S6	S7	S8	S9	S10	S11	S12	S13	S14
C1	6570.91	6621.74	868.126	807.267
C2	612.163	586.03	389.851	364.434	591.757	579.944	345.46	325.771	3585.63	3064.75	1396.16	1305.23	658.701	527.677
C3	365.15	431.02	433.884	384.123	319.327	372.31	436.748	432.094	2300.8	2411.42	736.027	533.047
C4	424.934	385.197	513.716	437.822	422.428	371.952	444.623	507.272	2625.5	2622.99	680.181	634
C5	514.79	489.014	555.6	417.416	556.316	645.814	510.494	527.677	2781.22	3029.67	560.97	612.163

## Sheet: SPine 11
Mean [hnsf'U]	S1 (Segment)	S2	S3	S4	S5	S6	S7	S8	S9	S10	S11	S12	S13	S14
C1	552.562	547.577	1010.06	1040.38
C2	438.048	457.672	540.322	568.839	302.658	301.17	386.462	413.784	566.967	564.655	598.781	691.662	746.308	575.229
C3	280.067	262.695	435.694	382.701	298.913	322.885	349.278	379.919	633.711	656.031	630.466	591.514
C4	388.136	384.287	403.918	497.203	390.303	388.014	390.386	444.209	615.229	718.623	587.368	631.646
C5	435.491	518.255	405.461	465.963	490.456	524.994	424.936	577.098	554.488	600.634	606.632	607.626
SD [hnsf'U]	S1 (Segment)	S2	S3	S4	S5	S6	S7	S8	S9	S10	S11	S12	S13	S14
C1	365.672	361.502	359.145	363.754
C2	308.548	336.71	381.388	377.754	178.196	138.954	199.238	264.755	342.538	328.019	315.732	345.117	352.079	366.308
C3	165.154	144.288	301.184	281.774	169.412	220.474	160.335	184.646	314.537	342.061	334.305	315.75
C4	203.321	181.401	256.802	280.076	264.412	212.994	153.403	190.628	313.306	341.72	332.489	299.643
C5	222.584	303.998	273.382	272.654	275.683	252.363	176.667	191.091	319.036	300.542	275.571	317.015
Volume (mm3)	S1 (Segment)	S2	S3	S4	S5	S6	S7	S8	S9	S10	S11	S12	S13	S14
C1	3912.37	4151.2	706.692	742.412
C2	399.922	385.564	520.388	506.031	484.318	240.934	532.995	441.945	3275.72	2872.99	1423.89	1228.13	499.027	527.743
C3	394.669	308.521	411.828	398.171	404.474	387.315	344.241	388.015	3334.2	2925.52	755.019	803.345
C4	394.669	331.984	521.089	536.147	376.459	334.786	448.249	378.56	2379.92	2037.78	743.812	693.034
C5	388.015	457.003	609.338	585.174	497.276	431.789	489.922	443.346	2202.02	2535.41	488.521	703.54

[truncated: 13 more sheets: Spine 12, Spine 13, SPine 14, Spine 15, SPine 16, Spine 17, Spine 18, Spine 19, Spine 20, Spine 21, Spine 22, Spine 23, Spine 4]
